# Supplementary material for: Nanoscopic Characterization of Starch Biofilms Extracted from the Andean Tubers Ullucus tuberosus, Tropaeolum tuberosum, Oxalis tuberosa, and Solanum tuberosum
Source: Polymers (Basel). 2022 Oct 1;14(19):4116. doi: 10.3390/polym14194116 (PMC9573434; doi:10.3390/polym14194116)
Supplement: Supplementary file 1 [file polymers-14-04116-s001.zip]

Archive with 1 entries (1 files):
- polymers-1917302-supplementary.pdf
